# Supplementary material for: Analysis of Visfatin Concentration and Other Potential Biomarkers Associated with MASLD Development in Saliva and Serum of Patients with Obesity—A Pilot Study
Source: Nutrients. 2026 Feb 16;18(4):652. doi: 10.3390/nu18040652 (PMC12943479; doi:10.3390/nu18040652)
Supplement: Supplementary file 1 [file nutrients-18-00652-s001.zip]

Archive with 1 entries (1 files):
- nutrients-4048651-supplementary.pdf
